# Supplementary material for: Diagnostic Accuracy of PET with 18F-Fluciclovine ([18F]FACBC) in Detecting High-Grade Gliomas: A Systematic Review and Meta-Analysis
Source: Diagnostics (Basel). 2023 Dec 6;13(24):3610. doi: 10.3390/diagnostics13243610 (PMC10742552; doi:10.3390/diagnostics13243610)
Supplement: Supplementary file 1 [file diagnostics-13-03610-s001.zip]

Archive with 1 entries (1 files):
- diagnostics-2710626-supplementary.pdf
